# Supplementary material for: IRF4b and IRF8 Negatively Regulate RLR-Mediated NF-κB Signaling by Targeting MITA for Degradation in Teleost Fish
Source: Front Immunol. 2022 Mar 3;13:858179. doi: 10.3389/fimmu.2022.858179 (PMC8927078; doi:10.3389/fimmu.2022.858179)
Supplement: Supplementary file 2 [file DataSheet_2.zip › Source data/Luciferase reporter assays detection datas/Fig. 2A.xlsx]

## Sheet: Sheet1
Fig. 2A-left	pcDNA3.1	MITA+pcDNA3.1	MITA+IRF4b	MITA+IRF8		Fig. 2A-middle	pcDNA3.1	MITA+pcDNA3.1	MITA+IRF4b	MITA+IRF8		Fig. 2A-right	pcDNA3.1	MITA+pcDNA3.1	MITA+IRF4b	MITA+IRF8
first experiment	116.554	453.618	297.157	227.499		first experiment	108.826	305.802	143.58	144.62		first experiment	103.988	277.442	158.329	112.968
second experiment	120.483	472.029	252.325	197.205		second experiment	114.463	351.395	153.851	177.395		second experiment	104.025	253.847	123.488	125.084
third experiment	82.9421	420.582	311.253	263.935		third experiment	73.1432	321.958	121.903	143.949		third experiment	83.8411	303.402	142.781	110.381
