# Supplementary material for: IRF4b and IRF8 Negatively Regulate RLR-Mediated NF-κB Signaling by Targeting MITA for Degradation in Teleost Fish
Source: Front Immunol. 2022 Mar 3;13:858179. doi: 10.3389/fimmu.2022.858179 (PMC8927078; doi:10.3389/fimmu.2022.858179)
Supplement: Supplementary file 2 [file DataSheet_2.zip › Source data/Luciferase reporter assays detection datas/Fig. 2B.xlsx]

## Sheet: Sheet1
Fig. 2B	first pillars	second pillars	third pillars	fourth pillars	fifth pillars	sixth pillars	seventh pillars
first experiment	521.796	368.839	265.242	187.918	421.327	328.923	215.762
second experiment	562.055	372.955	273.012	201.844	402.581	298.026	196.395
third experiment	502.459	322.344	234.293	165.493	433.288	337.741	184.377
