# Supplementary material for: IRF4b and IRF8 Negatively Regulate RLR-Mediated NF-κB Signaling by Targeting MITA for Degradation in Teleost Fish
Source: Front Immunol. 2022 Mar 3;13:858179. doi: 10.3389/fimmu.2022.858179 (PMC8927078; doi:10.3389/fimmu.2022.858179)
Supplement: Supplementary file 2 [file DataSheet_2.zip › Source data/Luciferase reporter assays detection datas/Fig. 2C.xlsx]

## Sheet: Sheet1
Fig. 2C	12h			18h			24h
	MITA+pcDNA3.1	MITA+IRF4b	MITA+IRF8	MITA+pcDNA3.1	MITA+IRF4b	MITA+IRF8	MITA+pcDNA3.1	MITA+IRF4b	MITA+IRF8
first experiment	250.958	111.882	146.594	341.928	137.225	127.458	496.418	201.014	190.822
second experiment	224.856	125.493	124.85	372.335	124.854	154.285	532.055	174.583	153.053
third experiment	265.385	103.294	111.239	359.042	110.858	133.472	472.492	213.482	177.224
