# Supplementary material for: IRF4b and IRF8 Negatively Regulate RLR-Mediated NF-κB Signaling by Targeting MITA for Degradation in Teleost Fish
Source: Front Immunol. 2022 Mar 3;13:858179. doi: 10.3389/fimmu.2022.858179 (PMC8927078; doi:10.3389/fimmu.2022.858179)
Supplement: Supplementary file 2 [file DataSheet_2.zip › Source data/Quantitative-PCR detection datas/Fig. 1A.xlsx]

## Sheet: Sheet1
Fig. 1A-left	IRF4b levels
	poly(I:C)-0h	poly(I:C)-6h	poly(I:C)-12h	poly(I:C)-24h	poly(I:C)-36h	poly(I:C)-48h	poly(I:C)-72h
first experiment	1	1.536	1.163	1.741	1.35	1.323	1.143
second experiment	0.943	1.502	1.294	1.79	1.24	1.254	1.12
third experiment	1.034	1.582	1.183	1.823	1.26	1.293	1.08
Fig. 1A-middle	IRF8 levels
	poly(I:C)-0h	poly(I:C)-6h	poly(I:C)-12h	poly(I:C)-24h	poly(I:C)-36h	poly(I:C)-48h	poly(I:C)-72h
first experiment	1	4.292	3.791	3.483	1.678	2.201	1.53
second experiment	0.95	4.433	3.923	3.321	1.847	2.054	1.632
third experiment	1.04	4.255	3.654	3.154	1.733	2.194	1.403
Fig. 1A-right	MITA levels
	poly(I:C)-0h	poly(I:C)-6h	poly(I:C)-12h	poly(I:C)-24h	poly(I:C)-36h	poly(I:C)-48h	poly(I:C)-72h
first experiment	1	4.759	5.298	13.413	23.485	7.345	6.297
second experiment	0.923	4.523	6.302	11.343	21.852	8.434	6.643
third experiment	1.07	4.932	5.534	13.643	22.493	6.302	7.305
